# Supplementary material for: Sex-Specific Associations between Prenatal Exposure to Di(2-ethylhexyl) Phthalate, Epigenetic Age Acceleration, and Susceptibility to Early Childhood Upper Respiratory Infections
Source: Epigenomes. 2024 Jan 26;8(1):3. doi: 10.3390/epigenomes8010003 (PMC10885049; doi:10.3390/epigenomes8010003)
Supplement: Supplementary file 1 [file epigenomes-08-00003-s001.zip]

Archive with 1 entries (1 files):
- epigenomes-2781181-supplementary.pdf
